# Supplementary material for: Isothermal Amplification Using Temperature-Controlled Frequency Mixing Magnetic Detection-Based Portable Field-Testing Platform
Source: Sensors (Basel). 2024 Jul 11;24(14):4478. doi: 10.3390/s24144478 (PMC11281083; doi:10.3390/s24144478)
Supplement: Supplementary file 1 [file sensors-24-04478-s001.zip]

Archive with 1 entries (1 files):
- sensors-3072427-supplementary.pdf
